# Supplementary material for: Vertically optimized phase separation with improved exciton diffusion enables efficient organic solar cells with thick active layers
Source: Nat Commun. 2022 May 2;13:2369. doi: 10.1038/s41467-022-29803-6 (PMC9061803; doi:10.1038/s41467-022-29803-6)
Supplement: Supplementary file 4 — Supplementary Data 1 [file 41467_2022_29803_MOESM4_ESM.xlsx]

## Sheet: Tables
	Efficiency （%）
Table 1
	cell 1	cell 2	cell 3	cell 4	cell 5	cell 6	cell 7	cell 8	cell 9	cell 10	cell 11	cell 12	cell 13	cell 14	cell 15	cell 16	cell 17	cell 18	cell 19	cell 20
PM6:BTP-eC9	17.47	17.03	17.45	17.26	17.39	17.47	17.12	17.42	17.05	17.43	17.39	17.42	17.19	17.09	17.45	17.39	17.03	17.25	17.25	17.38
120±10 nm	cell 21	cell 22	cell 23	cell 24	cell 25	cell 26	cell 27	cell 28	cell 29	cell 30	cell 31	cell 32	cell 33	cell 34	cell 35	cell 36	cell 37	cell 38	cell 39	cell 40
	17.45	17.1	17.02	17.05	17.12	17.13	17.26	17.4	17.39	17.22	17.46	17.38	17.47	17.21	17.06	17.45	17.42	17.45	17.02	17.02
	cell 1	cell 2	cell 3	cell 4	cell 5	cell 6	cell 7	cell 8	cell 9	cell 10	cell 11	cell 12	cell 13	cell 14	cell 15	cell 16	cell 17	cell 18	cell 19	cell 20
PM6:BTP-ec9	15.62	15.57	15.19	15.23	15.18	15.21	15.23	15.24	15.19	15.58	15.26	15.22	15.59	15.57	15.23	15.32	15.6	15.62	15.33	15.59
300±10 nm	cell 21	cell 22	cell 23	cell 24	cell 25	cell 26	cell 27	cell 28	cell 29	cell 30	cell 31	cell 32	cell 33	cell 34	cell 35	cell 36	cell 37	cell 38	cell 39	cell 40
	15.29	15.59	15.58	15.6	15.24	15.49	15.59	15.62	15.61	15.61	15.49	15.31	15.32	15.2	15.55	15.28	15.58	15.2	15.22	15.21
	cell 1	cell 2	cell 3	cell 4	cell 5	cell 6	cell 7	cell 8	cell 9	cell 10	cell 11	cell 12	cell 13	cell 14	cell 15	cell 16	cell 17	cell 18	cell 19	cell 20
PM6:BTP-eC9	12.88	12.81	12.74	12.8	12.71	12.73	13.1	13.09	13.09	13.1	13.14	13.13	12.83	13.1	12.72	12.71	13.14	13.09	13.11	13.06
500±10 nm	cell 21	cell 22	cell 23	cell 24	cell 25	cell 26	cell 27	cell 28	cell 29	cell 30	cell 31	cell 32	cell 33	cell 34	cell 35	cell 36	cell 37	cell 38	cell 39	cell 40
	13.09	12.81	12.72	12.7	13.12	13.13	13	12.71	13.13	13.13	13	13.14	13.13	12.78	12.75	12.81	12.77	12.86	13.11	13.12
	cell 1	cell 2	cell 3	cell 4	cell 5	cell 6	cell 7	cell 8	cell 9	cell 10	cell 11	cell 12	cell 13	cell 14	cell 15	cell 16	cell 17	cell 18	cell 19	cell 20
PM6:BTP-eC9:L8-BO-F	18.22	18.11	18.08	18.06	18.46	18.11	18.46	18.06	18.43	18.43	18.45	18.46	18.05	18.46	18.04	18.05	18.4	18.04	18.08	18.03
120±10 nm	cell 21	cell 22	cell 23	cell 24	cell 25	cell 26	cell 27	cell 28	cell 29	cell 30	cell 31	cell 32	cell 33	cell 34	cell 35	cell 36	cell 37	cell 38	cell 39	cell 40
	18.09	18.04	18.22	18.45	18.43	18.05	18.05	18.42	18.46	18.45	18.11	18.16	18.45	18.08	18.45	18.46	18.05	18.43	18.13	18.05
	cell 1	cell 2	cell 3	cell 4	cell 5	cell 6	cell 7	cell 8	cell 9	cell 10	cell 11	cell 12	cell 13	cell 14	cell 15	cell 16	cell 17	cell 18	cell 19	cell 20
PM6:BTP-eC9:L8-BO-F	16.88	16.62	16.55	16.77	16.9	16.58	16.88	16.91	16.91	16.41	16.58	16.9	16.52	16.92	16.92	16.89	16.92	16.36	16.44	16.36
300±10 nm	cell 21	cell 22	cell 23	cell 24	cell 25	cell 26	cell 27	cell 28	cell 29	cell 30	cell 31	cell 32	cell 33	cell 34	cell 35	cell 36	cell 37	cell 38	cell 39	cell 40
	16.53	16.5	16.43	16.91	16.9	16.91	16.89	16.91	16.79	16.51	16.49	16.91	16.91	16.53	16.46	16.54	16.51	16.69	16.88	16.89
	cell 1	cell 2	cell 3	cell 4	cell 5	cell 6	cell 7	cell 8	cell 9	cell 10	cell 11	cell 12	cell 13	cell 14	cell 15	cell 16	cell 17	cell 18	cell 19	cell 20
PM6:BTP-eC9:L8-BO-F	14.4	13.88	14.34	14.45	14.3	13.72	14.4	14.36	14.45	14.34	14.23	13.85	14.2	14.04	13.93	14.24	14.18	13.99	14.43	14.02
500±10 nm	cell 21	cell 22	cell 23	cell 24	cell 25	cell 26	cell 27	cell 28	cell 29	cell 30	cell 31	cell 32	cell 33	cell 34	cell 35	cell 36	cell 37	cell 38	cell 39	cell 40
	14.4	14.33	14.3	14.45	13.81	14.39	14.24	14.39	14.22	14.44	14.08	14.28	13.98	14.42	14.34	14.26	14.39	14.27	14.26	14.3
	cell 1	cell 2	cell 3	cell 4	cell 5	cell 6	cell 7	cell 8	cell 9	cell 10	cell 11	cell 12	cell 13	cell 14	cell 15	cell 16	cell 17	cell 18	cell 19	cell 20
PM6:BTP-eC9:L8-BO-F	18.44	18.06	18.14	18.01	18.47	18.39	18.01	18.02	18.02	18.51	18.37	18.02	18.07	18.52	18.31	18.11	18.15	18.53	18.37	18.35
LBL	cell 21	cell 22	cell 23	cell 24	cell 25	cell 26	cell 27	cell 28	cell 29	cell 30	cell 31	cell 32	cell 33	cell 34	cell 35	cell 36	cell 37	cell 38	cell 39	cell 40
120±10 nm	18.23	18.8	18.51	18.01	18.25	18.39	18.37	18.29	18.5	18.38	18.53	18.52	18.45	18.47	17.92	18.12	18.5	18.45	18.27	18.33
	cell 1	cell 2	cell 3	cell 4	cell 5	cell 6	cell 7	cell 8	cell 9	cell 10	cell 11	cell 12	cell 13	cell 14	cell 15	cell 16	cell 17	cell 18	cell 19	cell 20
PM6:BTP-eC9:L8-BO-F	17.28	16.8	17.14	17.24	16.82	16.9	17.17	16.81	17.06	17.02	17.23	17.3	17.09	17.29	17.21	17.21	16.82	17.29	17.31	17.2
LBL	cell 21	cell 22	cell 23	cell 24	cell 25	cell 26	cell 27	cell 28	cell 29	cell 30	cell 31	cell 32	cell 33	cell 34	cell 35	cell 36	cell 37	cell 38	cell 39	cell 40
300±10 nm	17.25	17.23	16.89	17.3	17.31	17.16	16.94	17.3	16.95	16.87	17.3	17.28	16.89	17.31	17.15	17.3	16.98	16.84	16.99	17.28
	cell 1	cell 2	cell 3	cell 4	cell 5	cell 6	cell 7	cell 8	cell 9	cell 10	cell 11	cell 12	cell 13	cell 14	cell 15	cell 16	cell 17	cell 18	cell 19	cell 20
PM6:BTP-eC9:L8-BO-F	14.71	14.95	15.19	14.89	15.2	15.18	15.21	15.2	15.2	15.2	15.02	14.87	15.19	15.18	15.21	14.78	15.2	14.71	14.7	15.2
LBL	cell 21	cell 22	cell 23	cell 24	cell 25	cell 26	cell 27	cell 28	cell 29	cell 30	cell 31	cell 32	cell 33	cell 34	cell 35	cell 36	cell 37	cell 38	cell 39	cell 40
500±10 nm	14.61	15.2	14.72	14.51	14.71	14.7	14.7	14.6	14.87	15.18	15.01	15.21	14.91	15.1	15.2	14.81	15.08	15.11	15.12	15.17
Table 2	(×10−4 cm2 V−1 s−1)
	hole mobility
	cell 1	cell 2	cell 3	cell 4	cell 5	cell 6	cell 7	cell 8	cell 9	cell 10	cell 11	cell 12	cell 13	cell 14	cell 15	cell 16	cell 17	cell 18	cell 19	cell 20
PM6:BTP-eC9	7.16	7.19	6.65	7.18	7.18	6.73	6.78	7.19	7.18	7.19	6.82	6.79	7.18	6.73	6.91	7.19	6.53	6.66	7.18	6.68
120±10 nm	electron mobility
	cell 1	cell 2	cell 3	cell 4	cell 5	cell 6	cell 7	cell 8	cell 9	cell 10	cell 11	cell 12	cell 13	cell 14	cell 15	cell 16	cell 17	cell 18	cell 19	cell 20
	4.91	4.98	5.38	5.21	5.29	4.82	5.36	5.38	4.93	5.31	5.38	5.22	5.05	5.37	5.37	5.12	4.52	5.38	5.1	4.87
	hole mobility
PM6:BTP-eC9	cell 1	cell 2	cell 3	cell 4	cell 5	cell 6	cell 7	cell 8	cell 9	cell 10	cell 11	cell 12	cell 13	cell 14	cell 15	cell 16	cell 17	cell 18	cell 19	cell 20
300±10 nm	8.79	9.15	9.39	9.27	9.21	8.82	9.33	9.02	9.38	9.38	9.4	9.4	8.79	9.35	9.23	9.29	9.39	8.84	9.39	8.93
	electron mobility
	cell 1	cell 2	cell 3	cell 4	cell 5	cell 6	cell 7	cell 8	cell 9	cell 10	cell 11	cell 12	cell 13	cell 14	cell 15	cell 16	cell 17	cell 18	cell 19	cell 20
	6.26	5.53	5.8	5.91	6.07	6.26	6.26	6.03	6.25	6.24	6.25	5.92	5.65	5.83	6.2	6.24	5.96	6.2	5.5	5.77
	hole mobility
PM6:BTP-eC9	cell 1	cell 2	cell 3	cell 4	cell 5	cell 6	cell 7	cell 8	cell 9	cell 10	cell 11	cell 12	cell 13	cell 14	cell 15	cell 16	cell 17	cell 18	cell 19	cell 20
500±10 nm	10.52	10.56	10.9	10.94	11.1	10.89	10.48	10.43	10.98	10.99	10.98	10.44	11.39	10.6	10.95	10.46	10.9	11.1	10.93	11.09
	electron mobility
	cell 1	cell 2	cell 3	cell 4	cell 5	cell 6	cell 7	cell 8	cell 9	cell 10	cell 11	cell 12	cell 13	cell 14	cell 15	cell 16	cell 17	cell 18	cell 19	cell 20
	6.35	6.11	6.3	5.84	6.35	5.98	6.3	6.12	5.99	6.22	5.94	6.29	6.25	6.31	5.89	5.77	6.35	6.28	6.33	5.53
	hole mobility
PM6:BTP-eC9:L8-BO-F	cell 1	cell 2	cell 3	cell 4	cell 5	cell 6	cell 7	cell 8	cell 9	cell 10	cell 11	cell 12	cell 13	cell 14	cell 15	cell 16	cell 17	cell 18	cell 19	cell 20
120±10 nm	7.82	8.17	8.33	7.96	7.53	8.33	8.09	7.83	7.94	8.32	7.91	8.31	8.06	8.31	7.58	8.03	8.46	8.28	7.96	8.01
	electron mobility
	cell 1	cell 2	cell 3	cell 4	cell 5	cell 6	cell 7	cell 8	cell 9	cell 10	cell 11	cell 12	cell 13	cell 14	cell 15	cell 16	cell 17	cell 18	cell 19	cell 20
	6.36	6.24	6.61	6.22	6.32	6.54	6.37	5.85	6.67	6.3	6.64	6.59	6.54	6.1	6.67	6.66	6.16	5.81	6.62	6.48
	hole mobility
	cell 1	cell 2	cell 3	cell 4	cell 5	cell 6	cell 7	cell 8	cell 9	cell 10	cell 11	cell 12	cell 13	cell 14	cell 15	cell 16	cell 17	cell 18	cell 19	cell 20
PM6:BTP-eC9:L8-BO-F	11.79	11.81	11.29	11.38	11.44	11.17	11.71	11.8	11.45	11.77	11.82	11.83	11.3	11.65	11.12	11.79	11.69	11.57	11.8	11.7
300±10 nm	electron mobility
	cell 1	cell 2	cell 3	cell 4	cell 5	cell 6	cell 7	cell 8	cell 9	cell 10	cell 11	cell 12	cell 13	cell 14	cell 15	cell 16	cell 17	cell 18	cell 19	cell 20
	8.42	8.19	8.37	8.23	7.92	8.5	8.42	8.39	8.51	8.45	8.3	8.04	8.19	8.28	8.51	8.51	8.39	8.26	8.41	8.5
	hole mobility
PM6:BTP-eC9:L8-BO-F	cell 1	cell 2	cell 3	cell 4	cell 5	cell 6	cell 7	cell 8	cell 9	cell 10	cell 11	cell 12	cell 13	cell 14	cell 15	cell 16	cell 17	cell 18	cell 19	cell 20
500±10 nm	13	13.24	13.18	13.54	13.46	13.34	13.4	13.5	13.14	13.51	13.14	13.49	13.28	13.52	13.52	13.26	13.18	12.91	13.54	13.54
	electron mobility
	cell 1	cell 2	cell 3	cell 4	cell 5	cell 6	cell 7	cell 8	cell 9	cell 10	cell 11	cell 12	cell 13	cell 14	cell 15	cell 16	cell 17	cell 18	cell 19	cell 20
	8.02	8.55	8.08	8.55	8.46	8.02	8.49	8.52	8.36	8.35	8.01	8.38	8.32	8.5	8.42	7.92	8.47	8.05	8.55	8.08
	hole mobility
PM6:BTP-eC9:L8-BO-F	cell 1	cell 2	cell 3	cell 4	cell 5	cell 6	cell 7	cell 8	cell 9	cell 10	cell 11	cell 12	cell 13	cell 14	cell 15	cell 16	cell 17	cell 18	cell 19	cell 20
LBL	8.09	7.71	8.24	8.46	8.45	7.68	7.95	7.94	8.3	8.32	8.49	8.21	8.5	8.49	8.26	8.49	8.42	8.02	7.99	8.47
120±10 nm	electron mobility
	cell 1	cell 2	cell 3	cell 4	cell 5	cell 6	cell 7	cell 8	cell 9	cell 10	cell 11	cell 12	cell 13	cell 14	cell 15	cell 16	cell 17	cell 18	cell 19	cell 20
	6.69	6.23	6.02	6.72	6.26	6.24	6.08	6.75	6.15	6.7	6.73	6.67	6.27	6.75	6.63	6.68	6.71	6.29	6.74	6.7
	hole mobility
PM6:BTP-eC9:L8-BO-F	cell 1	cell 2	cell 3	cell 4	cell 5	cell 6	cell 7	cell 8	cell 9	cell 10	cell 11	cell 12	cell 13	cell 14	cell 15	cell 16	cell 17	cell 18	cell 19	cell 20
LBL	11.78	12.01	12.29	12.31	12.33	12.28	12.29	11.74	12.32	12.29	12.3	12.33	11.85	12.32	12.32	11.53	12.29	12.33	12.28	12.32
300±10 nm	electron mobility
	cell 1	cell 2	cell 3	cell 4	cell 5	cell 6	cell 7	cell 8	cell 9	cell 10	cell 11	cell 12	cell 13	cell 14	cell 15	cell 16	cell 17	cell 18	cell 19	cell 20
	9.04	8.77	9.15	9.12	9.03	8.72	8.5	8.81	9.04	8.89	9.02	8.73	8.91	8.63	8.67	8.85	8.62	8.68	8.57	8.61
	hole mobility
PM6:BTP-eC9:L8-BO-F	cell 1	cell 2	cell 3	cell 4	cell 5	cell 6	cell 7	cell 8	cell 9	cell 10	cell 11	cell 12	cell 13	cell 14	cell 15	cell 16	cell 17	cell 18	cell 19	cell 20
LBL	13.92	13.97	13.83	14	13.94	13.47	13.95	13.87	13.92	13.43	13.66	13.37	13.99	13.71	13.73	13.98	13.35	14	13.99	13.71
500±10 nm	electron mobility
	cell 1	cell 2	cell 3	cell 4	cell 5	cell 6	cell 7	cell 8	cell 9	cell 10	cell 11	cell 12	cell 13	cell 14	cell 15	cell 16	cell 17	cell 18	cell 19	cell 20
	8.65	9.1	9.02	9.09	8.57	9.04	9.09	9.06	8.54	9.07	9.08	8.98	9	9.02	9.1	8.53	8.88	8.77	8.93	8.62
Supplementary Table 2	Efficiency （%）
	cell 1	cell 2	cell 3	cell 4	cell 5	cell 6	cell 7	cell 8	cell 9	cell 10	cell 11	cell 12	cell 13	cell 14	cell 15	cell 16	cell 17	cell 18	cell 19	cell 20
PM6:BTP-eC9	17.47	17.03	17.45	17.26	17.39	17.47	17.12	17.42	17.05	17.43	17.39	17.42	17.19	17.09	17.45	17.39	17.03	17.25	17.25	17.38
120±10 nm	cell 21	cell 22	cell 23	cell 24	cell 25	cell 26	cell 27	cell 28	cell 29	cell 30	cell 31	cell 32	cell 33	cell 34	cell 35	cell 36	cell 37	cell 38	cell 39	cell 40
	17.45	17.1	17.02	17.05	17.12	17.13	17.26	17.4	17.39	17.22	17.46	17.38	17.47	17.21	17.06	17.45	17.42	17.45	17.02	17.02
	cell 1	cell 2	cell 3	cell 4	cell 5	cell 6	cell 7	cell 8	cell 9	cell 10	cell 11	cell 12	cell 13	cell 14	cell 15	cell 16	cell 17	cell 18	cell 19	cell 20
PM6:BTP-eC9	15.62	15.57	15.19	15.23	15.18	15.21	15.23	15.24	15.19	15.58	15.26	15.22	15.59	15.57	15.23	15.32	15.6	15.62	15.33	15.59
300±10 nm	cell 21	cell 22	cell 23	cell 24	cell 25	cell 26	cell 27	cell 28	cell 29	cell 30	cell 31	cell 32	cell 33	cell 34	cell 35	cell 36	cell 37	cell 38	cell 39	cell 40
	15.29	15.59	15.58	15.6	15.24	15.49	15.59	15.62	15.61	15.61	15.49	15.31	15.32	15.2	15.55	15.28	15.58	15.2	15.22	15.21
	cell 1	cell 2	cell 3	cell 4	cell 5	cell 6	cell 7	cell 8	cell 9	cell 10	cell 11	cell 12	cell 13	cell 14	cell 15	cell 16	cell 17	cell 18	cell 19	cell 20
PM6:BTP-eC9	12.88	12.81	12.74	12.8	12.71	12.73	13.1	13.09	13.09	13.1	13.14	13.13	12.83	13.1	12.72	12.71	13.14	13.09	13.11	13.08
500±10 nm	cell 21	cell 22	cell 23	cell 24	cell 25	cell 26	cell 27	cell 28	cell 29	cell 30	cell 31	cell 32	cell 33	cell 34	cell 35	cell 36	cell 37	cell 38	cell 39	cell 40
	13.09	12.81	12.72	12.7	13.12	13.13	13	12.71	13.13	13.13	13	13.14	13.13	12.78	12.75	12.81	12.77	12.86	13.11	13.12
	cell 1	cell 2	cell 3	cell 4	cell 5	cell 6	cell 7	cell 8	cell 9	cell 10	cell 11	cell 12	cell 13	cell 14	cell 15	cell 16	cell 17	cell 18	cell 19	cell 20
PM6:BTP-eC9	16.97	16.85	17.49	17.53	17.54	17.53	17.14	17.06	16.7	17.01	17.54	17.49	17.32	17.08	17.39	17.01	17.01	17.5	17.5	17.52
LBL	cell 21	cell 22	cell 23	cell 24	cell 25	cell 26	cell 27	cell 28	cell 29	cell 30	cell 31	cell 32	cell 33	cell 34	cell 35	cell 36	cell 37	cell 38	cell 39	cell 40
120±10 nm	17.03	17	17.54	17.51	17.09	17.08	17.02	17.63	16.98	17.08	16.58	17.26	17.3	17.52	17.45	17.46	16.54	17.53	17.52	17.06
	cell 1	cell 2	cell 3	cell 4	cell 5	cell 6	cell 7	cell 8	cell 9	cell 10	cell 11	cell 12	cell 13	cell 14	cell 15	cell 16	cell 17	cell 18	cell 19	cell 20
PM6:BTP-ec9	15.94	15.93	15.93	15.96	16.01	15.99	16.02	16.01	16	15.4	16.01	15.98	16.02	16	15.96	15.42	16	15.99	16.02	16.01
LBL	cell 21	cell 22	cell 23	cell 24	cell 25	cell 26	cell 27	cell 28	cell 29	cell 30	cell 31	cell 32	cell 33	cell 34	cell 35	cell 36	cell 37	cell 38	cell 39	cell 40
300±10 nm	16.02	15.99	16.02	16.02	15.95	16	15.91	15.99	16.02	16	15.99	16.02	16	16.01	15.94	16.02	15.97	15.97	15.91	15.43
	cell 1	cell 2	cell 3	cell 4	cell 5	cell 6	cell 7	cell 8	cell 9	cell 10	cell 11	cell 12	cell 13	cell 14	cell 15	cell 16	cell 17	cell 18	cell 19	cell 20
PM6:BTP-ec9	13.5	13.57	13.2	13.78	13.52	13.46	13.54	13.31	13.24	13.78	13.59	13.7	13.74	13.15	13.78	13.36	13.64	13.75	13.76	13.78
LBL	cell 21	cell 22	cell 23	cell 24	cell 25	cell 26	cell 27	cell 28	cell 29	cell 30	cell 31	cell 32	cell 33	cell 34	cell 35	cell 36	cell 37	cell 38	cell 39	cell 40
500±10 nm	13.24	13.73	13.65	13.73	13.78	13.52	13.55	13.45	13.21	13.27	13.73	13.72	13.21	13.78	13.7	13.35	13.66	13.66	13.4	13.77
Supplementary Table 10	Efficiency （%）
	cell 1	cell 2	cell 3	cell 4	cell 5	cell 6	cell 7	cell 8	cell 9	cell 10	cell 11	cell 12	cell 13	cell 14	cell 15	cell 16	cell 17	cell 18	cell 19	cell 20
PM6:Y6	16.8	16.58	16.2	16.8	16.3	16.8	16.11	16.78	16.64	16.69	16.67	16.8	16.36	16.1	16.75	16.66	16.8	16.79	16.64	16.79
120±10 nm	cell 21	cell 22	cell 23	cell 24	cell 25	cell 26	cell 27	cell 28	cell 29	cell 30	cell 31	cell 32	cell 33	cell 34	cell 35	cell 36	cell 37	cell 38	cell 39	cell 40
	16.45	16.56	16.66	16.51	16.12	16.52	16.57	16.79	16.78	16.09	16.81	16.92	16.13	16.44	16.66	16.3	16.39	16.16	16.58	16.6
	cell 1	cell 2	cell 3	cell 4	cell 5	cell 6	cell 7	cell 8	cell 9	cell 10	cell 11	cell 12	cell 13	cell 14	cell 15	cell 16	cell 17	cell 18	cell 19	cell 20
PM6:Y6	13.89	13.85	14.09	13.86	14.1	13.73	13.73	13.77	13.94	13.75	13.89	14.08	13.75	14.09	13.53	13.89	13.68	14.07	14.09	13.83
300±10 nm	cell 21	cell 22	cell 23	cell 24	cell 25	cell 26	cell 27	cell 28	cell 29	cell 30	cell 31	cell 32	cell 33	cell 34	cell 35	cell 36	cell 37	cell 38	cell 39	cell 40
	14.09	13.61	13.74	13.82	13.83	14.03	13.96	14.1	13.69	13.95	13.79	14.09	14.08	13.89	14.08	13.83	13.88	13.77	14.08	13.97
	cell 1	cell 2	cell 3	cell 4	cell 5	cell 6	cell 7	cell 8	cell 9	cell 10	cell 11	cell 12	cell 13	cell 14	cell 15	cell 16	cell 17	cell 18	cell 19	cell 20
PM6:Y6	12.81	13.33	13.08	13.02	13.32	13.16	13.01	12.79	12.9	13.17	13.29	12.81	13.02	12.78	12.61	13.29	13.28	12.69	13.3	12.96
500±10 nm	cell 21	cell 22	cell 23	cell 24	cell 25	cell 26	cell 27	cell 28	cell 29	cell 30	cell 31	cell 32	cell 33	cell 34	cell 35	cell 36	cell 37	cell 38	cell 39	cell 40
	13.23	13.33	13.2	13.4	13.03	13.29	13.36	12.41	13.25	13.31	13.3	13.21	13.22	13.08	13.29	13.31	13.3	12.95	13	13.1
PM6:Y6	cell 1	cell 2	cell 3	cell 4	cell 5	cell 6	cell 7	cell 8	cell 9	cell 10	cell 11	cell 12	cell 13	cell 14	cell 15	cell 16	cell 17	cell 18	cell 19	cell 20
LBL	16.84	16.82	16.36	16.53	16.85	16.84	16.55	16.87	16.82	16.85	16.88	16.5	16.38	16.83	16.28	16.28	16.78	16.87	16.85	16.87
120±10 nm	cell 21	cell 22	cell 23	cell 24	cell 25	cell 26	cell 27	cell 28	cell 29	cell 30	cell 31	cell 32	cell 33	cell 34	cell 35	cell 36	cell 37	cell 38	cell 39	cell 40
PM6:Y6	cell 1	cell 2	cell 3	cell 4	cell 5	cell 6	cell 7	cell 8	cell 9	cell 10	cell 11	cell 12	cell 13	cell 14	cell 15	cell 16	cell 17	cell 18	cell 19	cell 20
LBL	14.29	14.18	14.25	14.26	14.19	13.93	14.2	13.71	14.09	13.67	14.21	13.85	13.77	14.19	13.97	14.28	14.29	13.76	14.22	14.25
300±10 nm	cell 21	cell 22	cell 23	cell 24	cell 25	cell 26	cell 27	cell 28	cell 29	cell 30	cell 31	cell 32	cell 33	cell 34	cell 35	cell 36	cell 37	cell 38	cell 39	cell 40
	13.83	13.99	14.22	13.97	14.21	13.94	13.8	14.25	13.88	14.2	14.29	13.59	13.38	13.95	13.78	13.44	14.28	14.27	14.4	13.76
PM6:Y6	cell 1	cell 2	cell 3	cell 4	cell 5	cell 6	cell 7	cell 8	cell 9	cell 10	cell 11	cell 12	cell 13	cell 14	cell 15	cell 16	cell 17	cell 18	cell 19	cell 20
LBL	13.59	12.65	12.97	13.64	13.32	13.01	13.26	13.58	13.23	13.37	13.45	13.6	13.6	13.6	13.33	12.78	13.62	13.59	12.73	13.08
500±10 nm	cell 21	cell 22	cell 23	cell 24	cell 25	cell 26	cell 27	cell 28	cell 29	cell 30	cell 31	cell 32	cell 33	cell 34	cell 35	cell 36	cell 37	cell 38	cell 39	cell 40
	13.5	13.61	13.59	13.16	12.65	13.6	13.52	13.1	12.95	13.52	12.87	13.62	13.58	13.61	13.62	12.89	12.88	13.08	12.97	13.58
PM6:Y6:Y6-F	cell 1	cell 2	cell 3	cell 4	cell 5	cell 6	cell 7	cell 8	cell 9	cell 10	cell 11	cell 12	cell 13	cell 14	cell 15	cell 16	cell 17	cell 18	cell 19	cell 20
120±10 nm	17.41	17.09	17.12	17.24	17.04	17.48	17.49	17.5	17.45	17.47	17.5	17.16	17.5	17.49	17.43	17.46	17.36	17.23	17.46	17.41
	cell 21	cell 22	cell 23	cell 24	cell 25	cell 26	cell 27	cell 28	cell 29	cell 30	cell 31	cell 32	cell 33	cell 34	cell 35	cell 36	cell 37	cell 38	cell 39	cell 40
	17.3	17.29	17.15	17.37	17.43	17.29	17.03	17.49	17.04	17.42	17.48	17.26	17.15	17.49	17.36	17.49	17.5	17.49	17.38	17.5
PM6:Y6:Y6-F	cell 1	cell 2	cell 3	cell 4	cell 5	cell 6	cell 7	cell 8	cell 9	cell 10	cell 11	cell 12	cell 13	cell 14	cell 15	cell 16	cell 17	cell 18	cell 19	cell 20
300±10 nm	14.93	14.71	14.65	14.93	14.82	14.66	14.56	14.54	14.75	14.92	14.75	14.95	14.68	14.94	14.93	14.95	14.92	14.95	14.9	14.77
	cell 21	cell 22	cell 23	cell 24	cell 25	cell 26	cell 27	cell 28	cell 29	cell 30	cell 31	cell 32	cell 33	cell 34	cell 35	cell 36	cell 37	cell 38	cell 39	cell 40
	14.76	14.95	14.82	14.71	14.68	14.85	14.7	14.82	14.91	14.31	14.93	14.68	14.91	14.45	14.62	14.93	14.94	14.96	14.82	14.87
PM6:Y6:Y6-F	cell 1	cell 2	cell 3	cell 4	cell 5	cell 6	cell 7	cell 8	cell 9	cell 10	cell 11	cell 12	cell 13	cell 14	cell 15	cell 16	cell 17	cell 18	cell 19	cell 20
500±10 nm	14.13	14.11	13.72	14.16	13.84	13.87	13.84	14.16	14.16	14.13	14.12	14.09	13.91	14.15	14.13	14.09	14.15	13.8	14.15	13.75
	cell 21	cell 22	cell 23	cell 24	cell 25	cell 26	cell 27	cell 28	cell 29	cell 30	cell 31	cell 32	cell 33	cell 34	cell 35	cell 36	cell 37	cell 38	cell 39	cell 40
	14.15	13.72	14.13	13.8	13.83	13.75	14.15	14.15	14.02	14.14	14.1	14.15	14.13	13.81	14.09	13.79	13.76	14.16	13.84	14.04
PM6:Y6:Y6-F	cell 1	cell 2	cell 3	cell 4	cell 5	cell 6	cell 7	cell 8	cell 9	cell 10	cell 11	cell 12	cell 13	cell 14	cell 15	cell 16	cell 17	cell 18	cell 19	cell 20
LBL	17.31	17.21	17.58	17.23	17.22	17.54	17.39	17.57	17.24	17.08	17.55	17.25	17.42	17.53	17.58	17.52	17.56	17.52	17.29	17.58
120±10 nm	cell 21	cell 22	cell 23	cell 24	cell 25	cell 26	cell 27	cell 28	cell 29	cell 30	cell 31	cell 32	cell 33	cell 34	cell 35	cell 36	cell 37	cell 38	cell 39	cell 40
	17.54	17.57	17.28	17.47	17.56	17.57	17.47	17.12	17.07	17.73	17.36	17.55	17.56	17.25	17.42	17.47	17.57	17.57	17.28	17.32
PM6:Y6:Y6-F	cell 1	cell 2	cell 3	cell 4	cell 5	cell 6	cell 7	cell 8	cell 9	cell 10	cell 11	cell 12	cell 13	cell 14	cell 15	cell 16	cell 17	cell 18	cell 19	cell 20
LBL	15.42	15.12	15.4	15.27	15.41	15.42	15.01	15.43	15.11	15.41	14.96	15.06	15.06	15.4	15.4	15.09	15.42	15.39	15.42	15.4
300±10 nm	cell 21	cell 22	cell 23	cell 24	cell 25	cell 26	cell 27	cell 28	cell 29	cell 30	cell 31	cell 32	cell 33	cell 34	cell 35	cell 36	cell 37	cell 38	cell 39	cell 40
	15.38	15.4	15.12	15.23	15.42	15.1	15.1	15.1	15.39	15.39	15.2	15.15	15.01	15.42	15.41	15.39	15.07	15.26	15.41	15.16
PM6:Y6:Y6-F	cell 1	cell 2	cell 3	cell 4	cell 5	cell 6	cell 7	cell 8	cell 9	cell 10	cell 11	cell 12	cell 13	cell 14	cell 15	cell 16	cell 17	cell 18	cell 19	cell 20
LBL	14.67	14.43	14.68	14.6	14.32	14.66	14.65	14.68	14.62	14.67	14.44	14.25	14.67	14.63	14.47	14.65	14.54	14.46	14.68	14.19
500±10 nm	cell 21	cell 22	cell 23	cell 24	cell 25	cell 26	cell 27	cell 28	cell 29	cell 30	cell 31	cell 32	cell 33	cell 34	cell 35	cell 36	cell 37	cell 38	cell 39	cell 40
	14.7	14.1	14.7	14.65	14.69	14.63	14.18	14.53	14.7	14.27	14.52	14.22	14.51	14.59	14.29	14.59	14.69	14.42	14.7	14.57
																							#DIV/0!
																							#DIV/0!

## Sheet: Figure 1b
Efficiency (%)
cell 1	cell 2	cell 3	cell 4	cell 5	cell 6	cell 7	cell 8	cell 9	cell 10
10.62	11.09	12.2	10.04	10	13.2	10.1	9.7	12.2	12.1
cell 11	cell 12	cell 13	cell 14	cell 15	cell 16	cell 17	cell 18	cell 19	cell 20
11.44	12.2	12.4	11.6	14.3	14.57	14.23	13.63	10	9.13
cell 21	cell 22	cell 23	cell 24	cell 25	cell 26	cell 27	cell 28	cell 29	cell 30
10.8	14.55	14.79	15.39	15.26	11.3	14.3	11.54	12.98	13.01
cell 31	cell 32	cell 33	cell 34
15.24	15.04	16.32	16.19

## Sheet: Figure 1e
	Efficiency （%）
	cell 1	cell 2	cell 3	cell 4	cell 5	cell 6	cell 7	cell 8	cell 9	cell 10	cell 11	cell 12	cell 13	cell 14	cell 15	cell 16	cell 17	cell 18	cell 19	cell 20
PM6:BTP-eC9	17.47	17.03	17.45	17.26	17.39	17.47	17.12	17.42	17.05	17.43	17.39	17.42	17.19	17.09	17.45	17.39	17.03	17.25	17.25	17.38
120±10 nm	cell 21	cell 22	cell 23	cell 24	cell 25	cell 26	cell 27	cell 28	cell 29	cell 30	cell 31	cell 32	cell 33	cell 34	cell 35	cell 36	cell 37	cell 38	cell 39	cell 40
	17.45	17.1	17.02	17.05	17.12	17.13	17.26	17.4	17.39	17.22	17.46	17.38	17.47	17.21	17.06	17.45	17.42	17.45	17.02	17.02
	cell 1	cell 2	cell 3	cell 4	cell 5	cell 6	cell 7	cell 8	cell 9	cell 10	cell 11	cell 12	cell 13	cell 14	cell 15	cell 16	cell 17	cell 18	cell 19	cell 20
PM6:BTP-ec9	15.62	15.57	15.19	15.23	15.18	15.21	15.23	15.24	15.19	15.58	15.26	15.22	15.59	15.57	15.23	15.32	15.6	15.62	15.33	15.59
300±10 nm	cell 21	cell 22	cell 23	cell 24	cell 25	cell 26	cell 27	cell 28	cell 29	cell 30	cell 31	cell 32	cell 33	cell 34	cell 35	cell 36	cell 37	cell 38	cell 39	cell 40
	15.29	15.59	15.58	15.6	15.24	15.49	15.59	15.62	15.61	15.61	15.49	15.31	15.32	15.2	15.55	15.28	15.58	15.2	15.22	15.21
	cell 1	cell 2	cell 3	cell 4	cell 5	cell 6	cell 7	cell 8	cell 9	cell 10	cell 11	cell 12	cell 13	cell 14	cell 15	cell 16	cell 17	cell 18	cell 19	cell 20
PM6:BTP-eC9	12.88	12.81	12.74	12.8	12.71	12.73	13.1	13.09	13.09	13.1	13.14	13.13	12.83	13.1	12.72	12.71	13.14	13.09	13.11	13.06
500±10 nm	cell 21	cell 22	cell 23	cell 24	cell 25	cell 26	cell 27	cell 28	cell 29	cell 30	cell 31	cell 32	cell 33	cell 34	cell 35	cell 36	cell 37	cell 38	cell 39	cell 40
	13.09	12.81	12.72	12.7	13.12	13.13	13	12.71	13.13	13.13	13	13.14	13.13	12.78	12.75	12.81	12.77	12.86	13.11	13.12
	cell 1	cell 2	cell 3	cell 4	cell 5	cell 6	cell 7	cell 8	cell 9	cell 10	cell 11	cell 12	cell 13	cell 14	cell 15	cell 16	cell 17	cell 18	cell 19	cell 20
PM6:BTP-eC9:L8-BO-F	18.22	18.11	18.08	18.06	18.46	18.11	18.46	18.06	18.43	18.43	18.45	18.46	18.05	18.46	18.04	18.05	18.4	18.04	18.08	18.03
120±10 nm	cell 21	cell 22	cell 23	cell 24	cell 25	cell 26	cell 27	cell 28	cell 29	cell 30	cell 31	cell 32	cell 33	cell 34	cell 35	cell 36	cell 37	cell 38	cell 39	cell 40
	18.09	18.04	18.22	18.45	18.43	18.05	18.05	18.42	18.46	18.45	18.11	18.16	18.45	18.08	18.45	18.46	18.05	18.43	18.13	18.05
	cell 1	cell 2	cell 3	cell 4	cell 5	cell 6	cell 7	cell 8	cell 9	cell 10	cell 11	cell 12	cell 13	cell 14	cell 15	cell 16	cell 17	cell 18	cell 19	cell 20
PM6:BTP-eC9:L8-BO-F	16.88	16.62	16.55	16.77	16.9	16.58	16.88	16.91	16.91	16.41	16.58	16.9	16.52	16.92	16.92	16.89	16.92	16.36	16.44	16.36
300±10 nm	cell 21	cell 22	cell 23	cell 24	cell 25	cell 26	cell 27	cell 28	cell 29	cell 30	cell 31	cell 32	cell 33	cell 34	cell 35	cell 36	cell 37	cell 38	cell 39	cell 40
	16.53	16.5	16.43	16.91	16.9	16.91	16.89	16.91	16.79	16.51	16.49	16.91	16.91	16.53	16.46	16.54	16.51	16.69	16.88	16.89
	cell 1	cell 2	cell 3	cell 4	cell 5	cell 6	cell 7	cell 8	cell 9	cell 10	cell 11	cell 12	cell 13	cell 14	cell 15	cell 16	cell 17	cell 18	cell 19	cell 20
PM6:BTP-eC9:L8-BO-F	14.4	13.88	14.34	14.45	14.3	13.72	14.4	14.36	14.45	14.34	14.23	13.85	14.2	14.04	13.93	14.24	14.18	13.99	14.43	14.02
500±10 nm	cell 21	cell 22	cell 23	cell 24	cell 25	cell 26	cell 27	cell 28	cell 29	cell 30	cell 31	cell 32	cell 33	cell 34	cell 35	cell 36	cell 37	cell 38	cell 39	cell 40
	14.4	14.33	14.3	14.45	13.81	14.39	14.24	14.39	14.22	14.44	14.08	14.28	13.98	14.42	14.34	14.26	14.39	14.27	14.26	14.3
	cell 1	cell 2	cell 3	cell 4	cell 5	cell 6	cell 7	cell 8	cell 9	cell 10	cell 11	cell 12	cell 13	cell 14	cell 15	cell 16	cell 17	cell 18	cell 19	cell 20
PM6:BTP-eC9:L8-BO-F	18.44	18.06	18.14	18.01	18.47	18.39	18.01	18.02	18.02	18.51	18.37	18.02	18.07	18.52	18.31	18.11	18.15	18.53	18.37	18.35
LBL	cell 21	cell 22	cell 23	cell 24	cell 25	cell 26	cell 27	cell 28	cell 29	cell 30	cell 31	cell 32	cell 33	cell 34	cell 35	cell 36	cell 37	cell 38	cell 39	cell 40
120±10 nm	18.23	18.8	18.51	18.01	18.25	18.39	18.37	18.29	18.5	18.38	18.53	18.52	18.45	18.47	17.92	18.12	18.5	18.45	18.27	18.33
	cell 1	cell 2	cell 3	cell 4	cell 5	cell 6	cell 7	cell 8	cell 9	cell 10	cell 11	cell 12	cell 13	cell 14	cell 15	cell 16	cell 17	cell 18	cell 19	cell 20
PM6:BTP-eC9:L8-BO-F	17.28	16.8	17.14	17.24	16.82	16.9	17.17	16.81	17.06	17.02	17.23	17.3	17.09	17.29	17.21	17.21	16.82	17.29	17.31	17.2
LBL	cell 21	cell 22	cell 23	cell 24	cell 25	cell 26	cell 27	cell 28	cell 29	cell 30	cell 31	cell 32	cell 33	cell 34	cell 35	cell 36	cell 37	cell 38	cell 39	cell 40
300±10 nm	17.25	17.23	16.89	17.3	17.31	17.16	16.94	17.3	16.95	16.87	17.3	17.28	16.89	17.31	17.15	17.3	16.98	16.84	16.99	17.28
	cell 1	cell 2	cell 3	cell 4	cell 5	cell 6	cell 7	cell 8	cell 9	cell 10	cell 11	cell 12	cell 13	cell 14	cell 15	cell 16	cell 17	cell 18	cell 19	cell 20
PM6:BTP-eC9:L8-BO-F	14.71	14.95	15.19	14.89	15.2	15.18	15.21	15.2	15.2	15.2	15.02	14.87	15.19	15.18	15.21	14.78	15.2	14.71	14.7	15.2
LBL	cell 21	cell 22	cell 23	cell 24	cell 25	cell 26	cell 27	cell 28	cell 29	cell 30	cell 31	cell 32	cell 33	cell 34	cell 35	cell 36	cell 37	cell 38	cell 39	cell 40
500±10 nm	14.61	15.2	14.72	14.51	14.71	14.7	14.7	14.6	14.87	15.18	15.01	15.21	14.91	15.1	15.2	14.81	15.08	15.11	15.12	15.17

## Sheet: Supplementary Figure 6
		Efficiency （%）
			cell 1	cell 2	cell 3	cell 4	cell 5	cell 6	cell 7	cell 8	cell 9	cell 10	cell 11	cell 12	cell 13	cell 14	cell 15	cell 16	cell 17	cell 18	cell 19	cell 20
		PM6:BTP-eC9	15.62	15.57	15.19	15.23	15.18	15.21	15.23	15.24	15.19	15.58	15.26	15.22	15.59	15.57	15.23	15.32	15.6	15.62	15.33	15.59
			cell 1	cell 2	cell 3	cell 4	cell 5	cell 6	cell 7	cell 8	cell 9	cell 10	cell 11	cell 12	cell 13	cell 14	cell 15	cell 16	cell 17	cell 18	cell 19	cell 20
		PM6:BTP-eC9 (LBL)	15.94	15.93	15.85	15.77	16.01	15.69	15.76	16.01	16	15.61	16.01	15.58	16.02	16	15.96	15.62	16	15.99	15.82	15.78
	300±10 nm		cell 1	cell 2	cell 3	cell 4	cell 5	cell 6	cell 7	cell 8	cell 9	cell 10	cell 11	cell 12	cell 13	cell 14	cell 15	cell 16	cell 17	cell 18	cell 19	cell 20
		PM6:BTP-ec9:L8-BO-F	16.88	16.62	16.55	16.77	16.9	16.58	16.88	16.91	16.91	16.41	16.58	16.9	16.52	16.92	16.92	16.89	16.92	16.36	16.44	16.36
			cell 1	cell 2	cell 3	cell 4	cell 5	cell 6	cell 7	cell 8	cell 9	cell 10	cell 11	cell 12	cell 13	cell 14	cell 15	cell 16	cell 17	cell 18	cell 19	cell 20
		PM6:BTP-ec9:L8-BO-F (LBL)	17.25	17.23	16.89	17.3	17.31	17.16	16.94	17.3	16.95	16.87	17.3	17.28	16.89	17.31	17.15	17.3	16.98	16.84	16.99	17.28
			cell 1	cell 2	cell 3	cell 4	cell 5	cell 6	cell 7	cell 8	cell 9	cell 10	cell 11	cell 12	cell 13	cell 14	cell 15	cell 16	cell 17	cell 18	cell 19	cell 20
		PM6:BTP-eC9	13.09	12.81	12.72	12.7	13.12	13.13	13	12.71	13.13	13.13	13	13.14	13.13	12.78	12.75	12.81	12.77	12.86	13.11	13.12
			cell 1	cell 2	cell 3	cell 4	cell 5	cell 6	cell 7	cell 8	cell 9	cell 10	cell 11	cell 12	cell 13	cell 14	cell 15	cell 16	cell 17	cell 18	cell 19	cell 20
		PM6:BTP-eC9 (LBL)	13.5	13.57	13.2	13.78	13.52	13.46	13.54	13.31	13.24	13.78	13.59	13.7	13.74	13.15	13.78	13.36	13.64	13.75	13.76	13.78
	500±10 nm		cell 1	cell 2	cell 3	cell 4	cell 5	cell 6	cell 7	cell 8	cell 9	cell 10	cell 11	cell 12	cell 13	cell 14	cell 15	cell 16	cell 17	cell 18	cell 19	cell 20
		PM6:BTP-ec9:L8-BO-F	14.4	13.88	14.34	14.45	14.3	13.72	14.4	14.36	14.45	14.34	14.23	13.85	14.2	14.04	13.93	14.24	14.18	13.99	14.43	14.02
			cell 1	cell 2	cell 3	cell 4	cell 5	cell 6	cell 7	cell 8	cell 9	cell 10	cell 11	cell 12	cell 13	cell 14	cell 15	cell 16	cell 17	cell 18	cell 19	cell 20
		PM6:BTP-ec9:L8-BO-F (LBL)	14.61	15.2	14.72	14.51	14.71	14.7	14.7	14.6	14.87	15.18	15.01	15.21	14.91	15.1	15.2	14.81	15.08	15.11	15.12	15.17

## Sheet: Supplementary Figure 31
		Efficiency （%）
		cell 1	cell 2	cell 3	cell 4	cell 5	cell 6	cell 7	cell 8	cell 9	cell 10	cell 11	cell 12	cell 13	cell 14	cell 15	cell 16	cell 17	cell 18	cell 19	cell 20
	PM6:Y6	13.89	13.85	14.09	13.86	14.1	13.73	13.73	13.77	13.94	13.75	13.89	14.08	13.75	14.09	13.53	13.89	13.68	14.07	14.09	13.83
		cell 1	cell 2	cell 3	cell 4	cell 5	cell 6	cell 7	cell 8	cell 9	cell 10	cell 11	cell 12	cell 13	cell 14	cell 15	cell 16	cell 17	cell 18	cell 19	cell 20
	PM6:Y6 (LBL)	14.29	14.18	14.25	14.26	14.19	13.93	14.2	13.71	14.09	13.67	14.21	13.85	13.77	14.19	13.97	14.28	14.29	13.76	14.22	14.25
300±10 nm		cell 1	cell 2	cell 3	cell 4	cell 5	cell 6	cell 7	cell 8	cell 9	cell 10	cell 11	cell 12	cell 13	cell 14	cell 15	cell 16	cell 17	cell 18	cell 19	cell 20
	PM6:Y6:Y6-F	14.93	14.71	14.65	14.93	14.82	14.66	14.56	14.54	14.75	14.92	14.75	14.95	14.68	14.94	14.93	14.95	14.92	14.95	14.9	14.77
		cell 1	cell 2	cell 3	cell 4	cell 5	cell 6	cell 7	cell 8	cell 9	cell 10	cell 11	cell 12	cell 13	cell 14	cell 15	cell 16	cell 17	cell 18	cell 19	cell 20
	PM6:Y6:Y6-F (LBL)	15.38	15.4	15.12	15.23	15.42	15.1	15.1	15.1	15.39	15.39	15.2	15.15	15.01	15.42	15.41	15.39	15.07	15.26	15.41	15.16
		cell 1	cell 2	cell 3	cell 4	cell 5	cell 6	cell 7	cell 8	cell 9	cell 10	cell 11	cell 12	cell 13	cell 14	cell 15	cell 16	cell 17	cell 18	cell 19	cell 20
	PM6:Y6	12.81	13.33	13.08	13.02	13.32	13.16	13.01	12.79	12.9	13.17	13.29	12.81	13.02	12.78	12.61	13.29	13.28	12.69	13.3	12.96
		cell 1	cell 2	cell 3	cell 4	cell 5	cell 6	cell 7	cell 8	cell 9	cell 10	cell 11	cell 12	cell 13	cell 14	cell 15	cell 16	cell 17	cell 18	cell 19	cell 20
	PM6:Y6 (LBL)	13.5	13.61	13.59	13.16	12.95	13.6	13.52	13.1	12.95	13.52	12.97	13.62	13.58	13.61	13.62	12.99	13.09	13.08	13.17	13.58
500±10 nm		cell 1	cell 2	cell 3	cell 4	cell 5	cell 6	cell 7	cell 8	cell 9	cell 10	cell 11	cell 12	cell 13	cell 14	cell 15	cell 16	cell 17	cell 18	cell 19	cell 20
	PM6:Y6:Y6-F	14.13	14.11	13.72	14.16	13.84	13.87	13.84	14.16	14.16	14.13	14.12	14.09	13.91	14.15	14.13	14.09	14.15	13.8	14.15	13.75
		cell 1	cell 2	cell 3	cell 4	cell 5	cell 6	cell 7	cell 8	cell 9	cell 10	cell 11	cell 12	cell 13	cell 14	cell 15	cell 16	cell 17	cell 18	cell 19	cell 20
	PM6:Y6:Y6-F (LBL)	14.67	14.43	14.68	14.6	14.32	14.66	14.65	14.68	14.62	14.67	14.44	14.25	14.67	14.63	14.47	14.65	14.54	14.46	14.68	14.19
